# Supplementary material for: Seeing the Finish Line? Retirement Perceptions and Wellbeing among Social Workers
Source: Int J Environ Res Public Health. 2020 Jun 30;17(13):4722. doi: 10.3390/ijerph17134722 (PMC7369794; doi:10.3390/ijerph17134722)
Supplement: Supplementary file 1 [file ijerph-17-04722-s001.zip]

Archive with 2 entries (2 files):
- R_Supplementary File B - Latent Classes.xlsx
- Supplementary File A - Regressions.xlsx
