# Supplementary material for: Seeing the Finish Line? Retirement Perceptions and Wellbeing among Social Workers
Source: Int J Environ Res Public Health. 2020 Jun 30;17(13):4722. doi: 10.3390/ijerph17134722 (PMC7369794; doi:10.3390/ijerph17134722)
Supplement: Supplementary file 1 [file ijerph-17-04722-s001.zip › R_Supplementary File B - Latent Classes.xlsx]

## Sheet: Sheet1
	Nclasses	AIC		Nclasses	BIC	Nclasses	LL
49865.6	4	-49865.6	50824.4	4	-50824.4	4	-24750.8
49376.3	5	-49376.3	50577.5	5	-50577.5	5	-24460.2
49116.5	6	-49116.5	50554.7	6	-50554.7	6	-24285.2
49281.7	7	-49281.7	50930.7	7	-50930.7	7	-24327.8
48680.6	8	-48680.6	50571.9	8	-50571.9	8	-23981.3
48868.4	9	-48868.4	50838.7	9	-50838.7	9	-24060.2
48957	10	-48957	50932.6	10	-50932.6	10	-24103.5
49737	11	-49737	51586.1	11	-51586.1	11	-24517.5
50396.2	12	-50396.2	51918.7	12	-51918.7	12	-24909.1
49684.8	13	-49684.8	51481.2	13	-51481.2	13	-24501.4
50443.8	14	-50443.8	51882	14	-51882	14	-24948.9
														When Planning to Retire														Reasons for Retirement										Provisions Supported											Career-break Reasons
											N	%	predvc8class |	Before 60s	60s	70s or later	No retirement intention	predvc8class |	Before anticipated pension age	At anticipated pension age	After my anticipated pension age	Not planning to retire	Retired Already	predvc8class |	Likelihood of organisational support for flexibility	Retired from Social Work	predvc8class |	To receive state benefits	To receive occupational or personal pension	To retire same time as partner	Can afford to	Want to	Ill-health	Don’t expect employer will want me to work on	Other reason	Number of Reasons	predvc8class |	Retrain for new role	Course to update skills	Flexible hours option	Part-time	Less demanding role	Longer holidays	Long break option	None of these	Number of Favoured Provisions	predvc8class |	Likelihood of mid-career break	Variety of Experience
													-------------+-	----------	----------	-----------	--------	-------------+	-----------	------------	----------	---------	---------	-------------+-	----------	---------	-------------+	-----------	-----------	-----------	----------	----------	---------	----------	----------	--------	-------------+-	-----------	-----------	-----------	--------	-----------	----------	---------	---------	---------	-------------+--	----------	-----------
								1	8	Retirement Agnostic	179	12.48	8 |	0	1	0	0	8 |	0.1	0.29	0.26	0.03	0.32	8 |	3.3	0.03	8 |	0.13	0.17	0.04	0.09	0.27	0.05	0.06	0.09	0.91	8 |	0.32	0.3	0.56	0.63	0.38	0.41	0.49	0	3.08	8 |	2.21	0.08
								2	5	Very Early Retirees	106	7.39	5 |	1	0	0	0	5 |	1	0	0	0	0	5 |	3.46	0.04	5 |	0	0.16	0.13	0.25	0.62	0.09	0.04	0.49	1.77	5 |	0.24	0.17	0.57	0.55	0.4	0.47	0.57	0.1	2.96	5 |	3.59	0.11
								3	2	Early Retirees	302	21.06	2 |	0	1	0	0	2 |	1	0	0	0	0	2 |	3.36	0.06	2 |	0.04	0.36	0.11	0.28	0.68	0.09	0.05	0.22	1.82	2 |	0.21	0.17	0.57	0.64	0.45	0.51	0.52	0.01	3.06	2 |	2.28	0.06
								4	3	Retire on Time: Straight Path	190	13.25	3 |	0	0.98	0.01	0.01	3 |	0	1	0	0	0	3 |	3.3	0.02	3 |	0.39	0.4	0.05	0.26	0.35	0.02	0.09	0.08	1.64	3 |	0.13	0.08	0.66	0.68	0.41	0.53	0.53	0	3.02	3 |	1.77	0.09
								5	4	Retire on Time: Bumpy Road	140	9.76	4 |	0	1	0	0	4 |	0	1	0	0	0	4 |	3.84	0.04	4 |	0.57	0.49	0.09	0.19	0.33	0.14	0.16	0.11	2.08	4 |	0.41	0.31	0.68	0.66	0.59	0.53	0.57	0	3.75	4 |	3.29	0.08
								6	7	Late/Non-Retirees	167	11.65	7 |	0.01	0	0.42	0.56	7 |	0.04	0.16	0.35	0.14	0.3	7 |	3.08	0.15	7 |	0.09	0.07	0	0.07	0.12	0.04	0.07	0.09	0.53	7 |	0.23	0.31	0.54	0.44	0.32	0.36	0.44	0.02	2.64	7 |	2.72	0.16
								7	6	Health-oriented	189	13.18	6 |	0.18	0.45	0.07	0.3	6 |	0.62	0.11	0.07	0.02	0.17	6 |	4.08	0.05	6 |	0.07	0.12	0.05	0.16	0.39	0.21	0.11	0.26	1.37	6 |	0.61	0.44	0.83	0.73	0.83	0.7	0.78	0.02	4.92	6 |	3.93	0.27
								8	1	Retirement Inelastic	161	11.23	1 |	0.12	0.78	0.04	0.06	1 |	0.41	0.42	0.09	0.01	0.06	1 |	3.24	0.08	1 |	0.2	0.43	0.05	0.24	0.49	0.05	0.08	0.22	1.75	1 |	0	0	0	0.01	0	0.01	0.02	0.73	0.03	1 |	2.22	0.04
													-------------+-	----------	----------	-----------	--------	-------------+	-----------	------------	----------	---------	---------	-------------+-	----------	---------	-------------+	-----------	-----------	-----------	----------	----------	---------	----------	----------	--------	-------------+-	-----------	-----------	-----------	--------	-----------	----------	---------	---------	---------	-------------+--	----------	-----------
											1434	100	Total |	0.13	0.68	0.07	0.13	Total |	0.37	0.37	0.11	0.03	0.12	Total |	3.46	0.06	Total |	0.18	0.27	0.06	0.19	0.39	0.08	0.08	0.18	1.44	Total |	0.27	0.23	0.55	0.54	0.42	0.44	0.48	0.11	2.93	Total |	2.71	0.11
[truncated: 14 more columns]
