# Supplementary material for: Seeing the Finish Line? Retirement Perceptions and Wellbeing among Social Workers
Source: Int J Environ Res Public Health. 2020 Jun 30;17(13):4722. doi: 10.3390/ijerph17134722 (PMC7369794; doi:10.3390/ijerph17134722)
Supplement: Supplementary file 1 [file ijerph-17-04722-s001.zip › Supplementary File A - Regressions.xlsx]

## Sheet: IJERPH_Regression Table
		Job and Career Satistfaction																	Stress at Work																	Working Conditions
		(1)	(2)	(3)	(4)	(5)	(6)	(7)	(8)	(9)	(10)	(11)	(12)	(13)	(14)	(15)	(16)	(17)	(18)	(19)	(20)	(21)	(22)	(23)	(24)	(25)	(26)	(27)	(28)	(29)	(30)	(31)	(32)	(33)	(34)	(35)	(36)	(37)	(38)	(39)	(40)	(41)	(42)	(43)	(44)	(45)	(46)	(47)	(48)
		z_jcs_wrql	z_jcs_wrql	z_jcs_wrql	z_jcs_wrql	z_jcs_wrql	z_jcs_wrql	z_jcs_wrql	z_jcs_wrql	z_jcs_wrql	z_jcs_wrql	z_jcs_wrql	z_jcs_wrql	z_jcs_wrql	z_jcs_wrql	z_jcs_wrql	z_jcs_wrql	z_jcs_wrql	z_saw_r_wrql	z_saw_r_wrql	z_saw_r_wrql	z_saw_r_wrql	z_saw_r_wrql	z_saw_r_wrql	z_saw_r_wrql	z_saw_r_wrql	z_saw_r_wrql	z_saw_r_wrql	z_saw_r_wrql	z_saw_r_wrql	z_saw_r_wrql	z_saw_r_wrql	z_saw_r_wrql	z_saw_r_wrql	z_saw_r_wrql	z_wcs_wrql	z_wcs_wrql	z_wcs_wrql	z_wcs_wrql	z_wcs_wrql	z_wcs_wrql	z_wcs_wrql	z_wcs_wrql	z_wcs_wrql	z_wcs_wrql	z_wcs_wrql	z_wcs_wrql	z_wcs_wrql	z_wcs_wrql
Reasons for Retiring		Unadj.																Adj.	Unadj.																Adj.	Unadj.
	To Receive State Benefits	-0.03																-0.16	0.09																0.05	0.01
		(0.07)																(0.08)	(0.07)																(0.08)	(0.07)
	To Receive Occupational Pension	0.14*	0.14*															0.11	0.08	0.08															-0.00	0.12	0.12
		(0.06)	(0.06)															(0.07)	(0.06)	(0.06)															(0.07)	(0.07)	(0.07)
	To Retire at Same Time as Partner	0.27*		0.27*														0.17	0.20		0.20														0.16	0.32*		0.32*
		(0.12)		(0.12)														(0.12)	(0.12)		(0.12)														(0.12)	(0.12)		(0.12)
	Can Afford To	0.29*			0.29*													0.19*	0.26*			0.26*													0.21*	0.35*			0.35*
		(0.07)			(0.07)													(0.08)	(0.07)			(0.07)													(0.08)	(0.07)			(0.07)
	Want To	0.25*				0.25*												0.14*	0.14*				0.14*												0.06	0.20*				0.20*
		(0.06)				(0.06)												(0.06)	(0.06)				(0.06)												(0.06)	(0.06)				(0.06)
	Ill-Health	-0.49*					-0.49*											-0.42*	-0.28*					-0.28*											-0.17	-0.60*					-0.60*
		(0.10)					(0.10)											(0.10)	(0.10)					(0.10)											(0.10)	(0.10)					(0.10)
	Don't Expect Employer Will Want Me	-0.33*						-0.33*										-0.25*	-0.06						-0.06										-0.01	-0.18						-0.18
		(0.10)						(0.10)										(0.10)	(0.11)						(0.11)										(0.10)	(0.10)						(0.10)
	Other Reason	-0.31*							-0.31*									-0.30*	-0.14							-0.14									-0.10	-0.22*							-0.22*
		(0.07)							(0.07)									(0.07)	(0.07)							(0.07)									(0.07)	(0.07)							(0.07)
What Employer Could Provide to Discourage My Retirement
	Retraining for New Role	-0.36*								-0.36*								-0.23*	-0.15*								-0.15*								-0.09	-0.25*								-0.25*
		(0.06)								(0.06)								(0.07)	(0.06)								(0.06)								(0.07)	(0.06)								(0.06)
	Course to Update Skills	-0.43*									-0.43*							-0.29*	0.08									0.08							0.21*	-0.17*									-0.17*
		(0.07)									(0.07)							(0.08)	(0.07)									(0.07)							(0.08)	(0.07)									(0.07)
	Flexible Work	-0.15*										-0.15*						-0.11	-0.12*										-0.12*						-0.02	-0.17*										-0.17*
		(0.06)										(0.06)						(0.07)	(0.06)										(0.06)						(0.07)	(0.06)										(0.06)
	Part-Time Work	0.12*											0.12*					0.15*	-0.03											-0.03					0.12	0.13*											0.13*
		(0.06)											(0.06)					(0.06)	(0.06)											(0.06)					(0.06)	(0.06)											(0.06)
	Take on Less Demaning Role	-0.04												-0.04				0.05	-0.46*												-0.46*				-0.44*	-0.27*												-0.27*
		(0.06)												(0.06)				(0.06)	(0.06)												(0.06)				(0.06)	(0.06)												(0.06)
	Longer Holidays	-0.03													-0.03			-0.01	-0.12*													-0.12*			-0.01	-0.02													-0.02
		(0.06)													(0.06)			(0.07)	(0.06)													(0.06)			(0.07)	(0.06)													(0.06)
	Break of One Month or More	-0.05														-0.05		-0.00	-0.19*														-0.19*		-0.11	-0.07
		(0.06)														(0.06)		(0.06)	(0.06)														(0.06)		(0.07)	(0.06)
	None of These Options	0.03															0.03	-0.09	0.26*															0.26*	0.07	0.04
		(0.09)															(0.09)	(0.10)	(0.09)															(0.09)	(0.10)	(0.09)
	_cons	0.00	-0.04	-0.02	-0.06	-0.10*	0.04	0.03	0.05	0.10*	0.10*	0.08	-0.07	0.02	0.01	0.02	-0.00	0.11	-0.01	-0.02	-0.01	-0.05	-0.05	0.03	0.01	0.03	0.04	-0.01	0.07	0.02	0.20*	0.06	0.09*	-0.03	0.12	-0.00	-0.03	-0.02	-0.07*	-0.08*	0.05	0.01	0.04	0.07*	0.04	0.10*	-0.07	0.11*	0.01
		(0.03)	(0.03)	(0.03)	(0.03)	(0.04)	(0.03)	(0.03)	(0.03)	(0.03)	(0.03)	(0.04)	(0.04)	(0.04)	(0.04)	(0.04)	(0.03)	(0.07)	(0.03)	(0.03)	(0.03)	(0.03)	(0.04)	(0.03)	(0.03)	(0.03)	(0.03)	(0.03)	(0.04)	(0.04)	(0.04)	(0.04)	(0.04)	(0.03)	(0.07)	(0.03)	(0.03)	(0.03)	(0.03)	(0.04)	(0.03)	(0.03)	(0.03)	(0.03)	(0.03)	(0.04)	(0.04)	(0.04)	(0.04)
	r2		0.00	0.00	0.01	0.01	0.02	0.01	0.01	0.03	0.03	0.01	0.00	0.00	0.00	0.00	0.00	0.10		0.00	0.00	0.01	0.00	0.01	0.00	0.00	0.00	0.00	0.00	0.00	0.05	0.00	0.01	0.01	0.08		0.00	0.01	0.02	0.01	0.03	0.00	0.01	0.01	0.01	0.01	0.00	0.02	0.00
	N		1202	1202	1202	1202	1202	1202	1203	1203	1202	1203	1202	1202	1203	1203	1202	1202		1205	1205	1205	1205	1205	1205	1206	1206	1205	1206	1205	1205	1206	1206	1205	1205		1200	1200	1200	1200	1200	1200	1201	1201	1200	1201	1200	1200	1201
	Standard errors in parentheses
	* p<0.05
[truncated: 71 more columns]
